# Supplementary material for: Quantifying and Optimizing Single-Molecule Switching Nanoscopy at High Speeds
Source: PLoS One. 2015 May 26;10(5):e0128135. doi: 10.1371/journal.pone.0128135 (PMC4444241; doi:10.1371/journal.pone.0128135)
Supplement: S1 Software — A Matlab software package for simulating raw sCMOS or EMCCD camera frames of SMSN imaging of artificial microtubules. (ZIP) [file pone.0128135.s004.zip]

Archive with 10 entries (10 files):
- Artificial_MT_simulation/Blink_simu.m
- Artificial_MT_simulation/Blink_simu_sCMOS.m
- Artificial_MT_simulation/Example_data.mat
- Artificial_MT_simulation/GPUgenerateBlobs050712ii.mexw64
- Artificial_MT_simulation/inversegainmap.mat
- Artificial_MT_simulation/listGPUs.mexw64
- Artificial_MT_simulation/Read_me.txt
- Artificial_MT_simulation/Run_example.m
- Artificial_MT_simulation/SimuScmosnoise.m
- Artificial_MT_simulation/var000.mat
