# Supplementary material for: Quantifying and Optimizing Single-Molecule Switching Nanoscopy at High Speeds
Source: PLoS One. 2015 May 26;10(5):e0128135. doi: 10.1371/journal.pone.0128135 (PMC4444241; doi:10.1371/journal.pone.0128135)
Supplement: S1 Software — A Matlab software package for simulating raw sCMOS or EMCCD camera frames of SMSN imaging of artificial microtubules. (ZIP) [file pone.0128135.s004.zip › Artificial_MT_simulation/Blink_simu_sCMOS.m]

% Class Blink_simu_sCMOS can be used to generate simulated sCMOS camera images of single-molecule switching of
% artificial microtubules with specified probe labeling density and photo-switching rates 

% This code is submitted as supplementary information to manuscript: 
% "Quantifying and Optimizing Single-molecule Nanoscopy at High Speeds"
% Code copy right: Yu Lin, Fang Huang, Joerg Bewersdorf

% To generate images of artificial microtubules, we first simulate a temporal trace for each Alexa 647 molecule 
% describing its on-off state over the course of imaging. Next we segment these traces into camera frames according 
% to exposure time and plot the images of on molecules using a pixel-integrated two-dimensional (2D) Gaussian model. 


classdef Blink_simu_sCMOS < handle
   
 
    properties (SetAccess = public, GetAccess = public)
        %Folder settings: required upon initialization
        datafolder;
        var_cal_file;
        gain_cal_file;
       
        % Imaging condition settings
        ex_inten;                    % kW/cm^2
        exp_time;                    % exp_time is unit 0.025 ms, so real exposure time 20 ms = 20/0.025 = 800        
        label_density;               % distance between adjacent molecules
        
        % photo-switching rates setting
        k_off_1;
        k_on_1;
        k_off_2;
        k_on_2;
        k_off_3;
        k_on_3;
        k_bleach;
        photon_flux;        
        
        totframes = 4000;
        imagesz = 64;                       % 64 x 64 pixels
        pixel_sz = 103;                     % nm
             
    end
    
    properties (SetAccess = private, GetAccess = public)
        
        bg;                     % backgound
        
        tot_mol_num;            % total number of molecules
        tot_x_co;               % x co-ordinates of all labeled molecules
        tot_y_co;               % y co-ordinates of all labeled molecules
        tot_mol_states;         % on/off states of each molecules
        
        loc_x;
        loc_y;
        loc_z;
        loc_photons;
        framearray;
        reparray;
        photonarray;      
       
    end
    
    methods
        % initiate Blink_simu as an objective
       function obj = Blink_simu_sCMOS(datafolder, var_cal_file, gain_cal_file)
            warning('off')
            %input check
            if nargin<1
                error('Please specify at least: datafolder');
            end
            
            if nargin>3
                error('Please specify: datafolder, var_cal_file, gain_cal_file');
            end
            switch nargin
                case 1                  
                    var_cal_file='var000.mat';
                    gain_cal_file='inversegainmap';               
                case 2
                    gain_cal_file='inversegainmap';
            end
            
            %string check
            if ~ischar(datafolder)&&ischar(var_cal_file)&&ischar(gain_cal_file)
                error('All inputs has to be ''String'' type for: datafolder,resultfolder,var_cal_file,gain_cal_file');
            end
            
            %dipimage check
            try, dip_image(0);
            catch
                error('This class requires the MATLAB ToolBox ''DipImage''');
            end
            
            %CUDA check
            try, listGPUs;
            catch
                error('This class requires the Nvidia CUDA Runtime Version 4.2 and a CUDA-enabled GPU\n Please check http://en.wikipedia.org/wiki/CUDA for details.');
            end
            
            %initialization
            obj.datafolder=datafolder;
            obj.var_cal_file=var_cal_file;
            obj.gain_cal_file=gain_cal_file;
        end
   
        % generate stripes with defined labeling density to fill up field of view
        function obj = Generate_multiple_stripes(obj)
    
            imsz = obj.imagesz;
            label_d = obj.label_density;                           
            stripe_l = imsz * obj.pixel_sz;             % stripe length (nm)
            stripe_d = 500;                             % distance between stripes (nm)
          
            x1_nm = (50:label_d:stripe_l)';             % x position of stripe 1 (nm)
            y1_nm = (50:stripe_d:stripe_l);             % y position of all stripes  (nm)
                     
            num_mol_stripe = size(x1_nm,1);             % num of molecules on 1 stripe
            num_stripe = size(y1_nm,2);                 % number of stripes  
            num_mol =  num_mol_stripe * num_stripe;     % total number of molecules
            
            xn_nm = repmat(x1_nm, num_stripe, 1);       % x position of all molecules(nm)        
            yn_nm = repmat(y1_nm, num_mol_stripe, 1);         
            yn_nm = reshape(yn_nm,num_mol, 1);          % y position of all molecules(nm)
           
            obj.tot_x_co = xn_nm/obj.pixel_sz;
            obj.tot_y_co = yn_nm/obj.pixel_sz;
            obj.tot_mol_num = num_mol;            
            obj.tot_mol_states = zeros(num_mol,obj.totframes);
    
        end
 
        % generate two stripes with defined labeling density 
        function obj = Generate_two_stripes(obj)
                          
            imsz = obj.imagesz;
            label_d = obj.label_density;                           
            stripe_l = imsz * obj.pixel_sz;             % stripe length (nm)
            stripe_d = 40;                              % distance between stripes (nm)

            x1=(1:label_d:stripe_l)';                   
            x2=(1:label_d:stripe_l)';
            y1=-ones(size(x1)).*stripe_d/2+stripe_l/2;
            y2=ones(size(x2)).*stripe_d/2+stripe_l/2;
            x_nm=[x1;x2];                               % x position of all molecules (nm)
            y_nm=[y1;y2];                               % y position of all molecules (nm)
            obj.tot_x_co = x_nm/obj.pixel_sz;
            obj.tot_y_co = y_nm/obj.pixel_sz;
            
            num_mol = size(x_nm,1);
            obj.tot_mol_num = num_mol;          
            obj.tot_mol_states = zeros(num_mol,obj.totframes);
            
        end
        
        % simulate images and save in datafolder
        function obj = Simulate_images(obj)
            
            obj.bg = 0.4e-2 * obj.ex_inten * obj.exp_time;   % background based on exposure time and laser intensity     
            imsz = obj.imagesz;
            num_mol = obj.tot_mol_num;  
         
            charmap=load(obj.var_cal_file);                  % load sCMOS characterization file
            mapbase=256-imsz/2;          
            offsetmap=charmap.omap(mapbase+1:mapbase+imsz,mapbase+1:mapbase+imsz);
            varmap=charmap.varmap(mapbase+1:mapbase+imsz,mapbase+1:mapbase+imsz);
            gainfile=load(obj.gain_cal_file);
            gainim=gainfile.inversegain(mapbase+1:mapbase+imsz,mapbase+1:mapbase+imsz);
            
            psfsigma=1.29;
            QE=0.75;                                         % Quantum efficiency 

            totalframe=obj.totframes;
            framenummax=1000;                                % Maximum images simulated in one loop
            loopn=ceil(totalframe/framenummax);
            stfr0 = 1;
            xtot = [];
            ytot = [];
            ztot = [];
            photot = [];
            
            k_bleach = obj.k_bleach;
            k_off_1 = obj.k_off_1;
            k_off_2 = obj.k_off_2;
            k_off_3 = obj.k_off_3;
            k_on_1 = obj.k_on_1;
            k_on_2 = obj.k_on_2;
            k_on_3 = obj.k_on_3;
            
                     
            for ttt = 1:1:loopn
                tic
                
                stfr=(ttt-1)*framenummax+stfr0;
                if ttt==loopn
                    edfr=totalframe+stfr0-1;
                else
                    edfr=stfr0+ttt*framenummax-1;
                end
                
                num_frames = edfr-stfr+1;                    % num_frames within this cycle
                num_time_units = num_frames*obj.exp_time;
                
                %% step 1: generate time trace of molecule states
                
                time_states = zeros(num_mol,num_time_units);
                
                if ttt==1                  
                    ini_state = ones(num_mol,1);
                else
                    ini_state = pre_state;               
                end
                
                time_states(:,1) = ini_state; 
                
                for tt = 1:1:(num_time_units-1)              % generate time trace of molecule states               
                    
                    new_state = time_states(:,tt);
                    
                    % for molecule in excited state, roll bleach_dice, if dice = 1: mol is bleached           
                    ex_mol = new_state == 1;
                    bleach_dice = rand(num_mol,1) < k_bleach; 
                    new_bleached = ex_mol & bleach_dice;  
                    new_state(new_bleached) = 2;
                    
                    % for molecule in excited state, roll triplet_dice, if dice = 1: mol go to triplet 
                    ex_mol = new_state == 1;
                    triplet_dice = rand(num_mol,1) < k_off_1; 
                    new_triplet = ex_mol & triplet_dice;  
                    new_state(new_triplet) = 0;
               
                    % for mol in triplet state, roll blink_dice, if dice =
                    % 1; mole to go excited
                    triplet_mol = new_state == 0;
                    blink_dice = rand(num_mol,1) < k_on_1; 
                    new_excited = triplet_mol & blink_dice;  
                    new_state(new_excited) = 1;
                    
                    % for molecule in on state, roll dark_dice, if
                    % dice = 1: mol go to dark state
                    triplet_mol = new_state == 0;
                    dark_dice = rand(num_mol,1) < k_off_2; 
                    new_dark = triplet_mol & dark_dice;  
                    new_state(new_dark) = -1;
                     
                    % for molecule in dark state, roll long_dark_dice, if dice =
                    % 1: mol go to long dark
                    dark_mol = new_state == -1;
                    long_dark_dice = rand(num_mol,1) < k_off_3; 
                    new_excited = dark_mol & long_dark_dice;  
                    new_state(new_excited) = -2;
                    
                    % for molecule in dark state, roll on_dice, if dice =
                    % 1: mol go to excited
                    dark_mol = new_state == -1;
                    on_dice = rand(num_mol,1) < k_on_2; 
                    new_excited = dark_mol & on_dice;  
                    new_state(new_excited) = 1;
                    
                    % for molecule in long dark state, roll back_dice, if dice =
                    % 1: mol go to excited
                    long_dark_mol = new_state == -2;
                    back_dice = rand(num_mol,1) < k_on_3; 
                    new_excited = long_dark_mol & back_dice;  
                    new_state(new_excited) = 1;
                    
                    time_states(:,tt+1) = new_state;
                    
                end
                
                pre_state = time_states(:,num_time_units);    % end state of previoius loop become initial state of next loop
                
              
                %% step 2: detect time trace with camera frames
                states_on_mask = time_states == 1;
                frame_states = squeeze(sum(reshape(states_on_mask, num_mol, obj.exp_time, num_frames),2));  % generate camera  of molecule states    
                obj.tot_mol_states(:,stfr:edfr) = frame_states;                 % generate camera frame sequence of molecule states  
                
                %% step 3: plot image of each frame

                imseries=zeros(imsz,imsz,num_frames);

                for ff = 1:1:num_frames

                    on_states = frame_states(:,ff);
                    on_mols = logical(on_states);                               % index of on molecules
                    num_states_combined = on_states(on_mols);       
              
                    x_co = obj.tot_x_co(on_mols);                               % x, y coordinates of each on molecules
                    y_co = obj.tot_y_co(on_mols);
                    z_co = ones(size(x_co,1),1)*(ff+stfr-1);
                    xtot = cat(1, xtot, x_co);
                    ytot = cat(1, ytot, y_co);
                    ztot = cat(1, ztot, z_co);
                    
                    if isempty(x_co)                                            % if no molecule is on, plot background image
                       bg_im = ones(imsz,imsz) * obj.bg;
                       photonim = poissrnd(bg_im);                     
                       imseries(:,:,ff)=SimuScmosnoise(photonim,varmap,gainim,offsetmap);
                       continue;    
                    end

                    PSFsigma = ones(size(x_co)).*psfsigma;
                    mol_brightness = num_states_combined.*obj.photon_flux;      % set number of photons dectected on each frame
                    photot = cat(1, photot, mol_brightness);
                                                                                % generate images of molecules based on coordinates
                    each_frame=GPUgenerateBlobs050712ii(single(imsz),single(imsz),single(y_co),single( x_co),...
                        single( mol_brightness.*QE),single(PSFsigma),single(PSFsigma),single(0),1);

                    photonim=poissrnd(double(each_frame)+obj.bg);               % introduce poisson noise to the images
                    imseries(:,:,ff)=SimuScmosnoise(photonim,varmap,gainim,offsetmap);
                    
                end
                
                filename = ['imseries_' num2str(ttt, '%04d'),'.mat'];
                save([obj.datafolder '\' filename], 'imseries' )
                toc
                
                obj.loc_x = xtot;
                obj.loc_y = ytot;
                obj.loc_z = ztot;
                obj.loc_photons = photot;
               
                
            end
        end
      
        
    end
 
end
