# Supplementary material for: Quantifying and Optimizing Single-Molecule Switching Nanoscopy at High Speeds
Source: PLoS One. 2015 May 26;10(5):e0128135. doi: 10.1371/journal.pone.0128135 (PMC4444241; doi:10.1371/journal.pone.0128135)
Supplement: S1 Software — A Matlab software package for simulating raw sCMOS or EMCCD camera frames of SMSN imaging of artificial microtubules. (ZIP) [file pone.0128135.s004.zip › Artificial_MT_simulation/Read_me.txt]

This code requires Matlab Toolbox Dipimage and Nvidia CUDA Runtime Version 4.2 and a CUDA-enabled GPU

1. Blink_simu_sCMOS is a Matlab class to generate simulated sCMOS camera images of SMSN imaging of artificial microtubules.
2. Blink_simu is a Matlab class to generate simulated EMCCD camera images (no sCMOS readout noise added) of SMSN imaging of artificial microtubules.  
3. Var000.mat and inversgainmap.mat are characterization files of the sCMOS camera used in experiments.
4. Run_example.m shows an example of simulation and parameter settings. 
5. Example_data shows simulated SMSN raw image frames acquired at 800 fps with 31 kW/cm^2 of 642-nm light.

Please refer to our methods for simulation model description and direct further questions related to the software to yu.lin@yale.edu.
