# Supplementary material for: Quantifying and Optimizing Single-Molecule Switching Nanoscopy at High Speeds
Source: PLoS One. 2015 May 26;10(5):e0128135. doi: 10.1371/journal.pone.0128135 (PMC4444241; doi:10.1371/journal.pone.0128135)
Supplement: S1 Software — A Matlab software package for simulating raw sCMOS or EMCCD camera frames of SMSN imaging of artificial microtubules. (ZIP) [file pone.0128135.s004.zip › Artificial_MT_simulation/Run_example.m]

% Example code to simulate camera frames of SMSN imaging of artificial microtubules 
% Require1: Matlab toolbox DipImage, please check http://www.diplib.org/download
% Require2: Nvidia CUDA Runtime Version 4.2 and a CUDA-enabled GPU\n, please check http://en.wikipedia.org/wiki/CUDA for details
% Please specify data_folder to save simulated images, default setting is current directory

clear all
close all
clear classes

data_folder = cd;

%% simulation parameters, example condiiton imaging at 800 fps with 31 kW/cm^2 of 642-nm light

% Note: The time unit for simulation is 0.025 ms. Thus exposure time,
% photon-switching rates and photon output are all based this time unit

ex_I = 31;                           % excitation intensity = 36.4 kW/cm^2
exp_T = 50;                          % exposure time = 50 * 0.025 ms = 1.25 ms, i.e. 800 fps
                                     % all photoswitching rates also need to multiply by 1e-4/4 = 0.025 ms
k_off_1 = 488.3 * 1e-4/4;            % corresponding to k12 in Figure 6 A in the manuscript
k_off_2 = 31.0 * 1e-4/4;
k_off_3 = 4.7 * 1e-4/4;
k_on_1 = 67 * 1e-4/4;
k_on_2 = 3.4 * 1e-4/4;
k_on_3 = 0.04 * 1e-4/4;
k_bleach = 248 * 1e-4 * 1e-4/4;       
photon_flux = 458.7 * 1e-1/4;         

labeling_density = 5;               % distance between molecules 5 nm, for low labeling density, set to 500 nm
num_frames = 1000; 
fps = 40000/exp_T;
data_name = ['MT_simulation_' num2str(fps) 'fps'];

%% simulate single molecul switching images
var_cal_file='var000.mat';
gain_cal_file='inversegainmap';   
                    
Simu_data = Blink_simu_sCMOS(data_folder,var_cal_file, gain_cal_file);       % initialize simulation for images with sCMOS camera
%Simu_data = Blink_simu(data_folder);                                        % to simulate EMCCD camera

Simu_data.ex_inten = ex_I;                                                   % set simulation parameters
Simu_data.exp_time = exp_T;

Simu_data.k_off_1 = k_off_1;
Simu_data.k_on_1 = k_on_1;
Simu_data.k_off_2 = k_off_2;
Simu_data.k_on_2 = k_on_2;
Simu_data.k_off_3 = k_off_3;
Simu_data.k_on_3 = k_on_3;
Simu_data.k_bleach = k_bleach;
Simu_data.photon_flux = photon_flux;
Simu_data.totframes = num_frames;
Simu_data.label_density = labeling_density;

% choose either two-line structure to simulate microtubule or multiple stripes structure
Generate_two_stripes(Simu_data);         
%Generate_multiple_stripes(Simu_data);                                       

Simulate_images(Simu_data)

%%
load([data_folder filesep 'imseries_0001'])

dipsetpref('DefaultMappingMode','lin');
dipsetpref('TrueSize','off');
dipshow(imseries)
