# Supplementary material for: Quantifying and Optimizing Single-Molecule Switching Nanoscopy at High Speeds
Source: PLoS One. 2015 May 26;10(5):e0128135. doi: 10.1371/journal.pone.0128135 (PMC4444241; doi:10.1371/journal.pone.0128135)
Supplement: S1 Software — A Matlab software package for simulating raw sCMOS or EMCCD camera frames of SMSN imaging of artificial microtubules. (ZIP) [file pone.0128135.s004.zip › Artificial_MT_simulation/SimuScmosnoise.m]

function [aduim]=SimuScmosnoise(photonim,varim,gainim,offsetim)
% this function can generate from simulated photon im with known varim and
% gainim into a simulated SCMOS simulated image
% gainim, varim, photonim should be at the same size
% gainim in unit of e-/photon
% varim in units of adu^2
% photonim in units of photons

sz=size(photonim,1);
aduim=photonim.*gainim+randn(sz,sz).*sqrt(varim)+offsetim;
