# Supplementary material for: Quantifying and Optimizing Single-Molecule Switching Nanoscopy at High Speeds
Source: PLoS One. 2015 May 26;10(5):e0128135. doi: 10.1371/journal.pone.0128135 (PMC4444241; doi:10.1371/journal.pone.0128135)
Supplement: S2 Software — A Matlab software package for automated calculation of microtubule length based on the reconstructed images. (ZIP) [file pone.0128135.s005.zip]

Archive with 4 entries (4 files):
- Extract_MT_length/example_MT_length.m
- Extract_MT_length/find_tubule.m
- Extract_MT_length/Read_me.txt
- Extract_MT_length/test_im.mat
