# Supplementary material for: Quantifying and Optimizing Single-Molecule Switching Nanoscopy at High Speeds
Source: PLoS One. 2015 May 26;10(5):e0128135. doi: 10.1371/journal.pone.0128135 (PMC4444241; doi:10.1371/journal.pone.0128135)
Supplement: S2 Software — A Matlab software package for automated calculation of microtubule length based on the reconstructed images. (ZIP) [file pone.0128135.s005.zip › Extract_MT_length/example_MT_length.m]

% This code can be used to identify the outline of images of microtubule
% or tubule-like structure and estimate its size using functions from Matlab Image Processing Toolbox

% This code is submitted as supplementary information to manuscript: 
% "Quantification and Optimization of Image Quality for Single-molecule Switching Nanoscopy at High Speeds"
% Code copy right: Yu Lin, Fang Huang, Joerg Bewersdorf

%% please load test_im, set pixel_size and run this example

im = test_im;
pixel_size = 0.0103;                                    % effective pixel_size of the reconstructed image is 10.3 nm
tubule = find_tubule(im);

figure; imshow(tubule)

tubule = medfilt2(tubule,[10,10]);
tubule_perim = bwperim(tubule);
figure;imshow(tubule_perim)

tubulin_length = sum(sum(tubule_perim))/2*pixel_size    % unit in micron
