# Supplementary material for: Quantifying and Optimizing Single-Molecule Switching Nanoscopy at High Speeds
Source: PLoS One. 2015 May 26;10(5):e0128135. doi: 10.1371/journal.pone.0128135 (PMC4444241; doi:10.1371/journal.pone.0128135)
Supplement: S2 Software — A Matlab software package for automated calculation of microtubule length based on the reconstructed images. (ZIP) [file pone.0128135.s005.zip › Extract_MT_length/find_tubule.m]

% find_tubule can be used to identify the outline of images of microtubule
% or tubule-like structures

% This code is submitted as supplementary information to manuscript: 
% "Quantification and Optimization of Image Quality for Single-molecule Switching Nanoscopy at High Speeds"
% Code copy right: Yu Lin, Fang Huang, Joerg Bewersdorf

function tubule = find_tubule(im)

background = imopen(im,strel('disk',15));
im2 = im - background;                  % deduct background from image
im3 = imadjust(im2);                    % adjust image contrast

level = graythresh(im3);                % convert to binary image based on gray threshold
bw = im2bw(im3,level);                  % sometimes gray threshold need to be manually ajusted according to image 
bw = bwareaopen(bw, 10);        

cc = bwconncomp(bw,4);                  % cc is a list of connected components found in binary image bw
tubuledata = regionprops(cc,'basic');   
cluster_area = [tubuledata.Area];       % get the area of each connected components
idx = find(cluster_area > 200);         % remove small objects, in this case, isolated fluorescence signals 
                                        % that does not belong to labeled microtubule structure from a binary image
                                        
% imshow(bw)                            % uncomment to see before removal

tubule = false(size(bw));               % initialize the image to plot tubule
num_seg = size(idx,2);

for i = 1:num_seg                       % set true to each connected components that are part of microtubule
tubule(cc.PixelIdxList{idx(i)}) = true;
end

end
