# Supplementary material for: Quantifying and Optimizing Single-Molecule Switching Nanoscopy at High Speeds
Source: PLoS One. 2015 May 26;10(5):e0128135. doi: 10.1371/journal.pone.0128135 (PMC4444241; doi:10.1371/journal.pone.0128135)
Supplement: S2 Software — A Matlab software package for automated calculation of microtubule length based on the reconstructed images. (ZIP) [file pone.0128135.s005.zip › Extract_MT_length/Read_me.txt]

Please run test code example_MT_length.m with example image test_im. 

This test code can be used to identify the outline of images of microtubules or tubule-like structures and estimate their length using functions from the Matlab Image Processing Toolbox. Please use Matlab help to find out more about these functions if needed. 

Note that threshold parameters used in the code, such as background and cluster size may need to be adjusted based on imaged structure.
